# Supplementary material for: Community-based intervention for monitoring of salt intake in hypertensive patients: A cluster randomized controlled trial
Source: PLoS One. 2024 Nov 22;19(11):e0311908. doi: 10.1371/journal.pone.0311908 (PMC11584128; doi:10.1371/journal.pone.0311908)
Supplement: S1 Data — (XLSX) [file pone.0311908.s006.xlsx]

## Sheet: intervention111
ID Group	Sex (F0 M1)	Age	Volume (ml)	Sodium (mmol/L)	Sodium (mmol/24h)	Sodium (mg/24h)	Creatinine (mg/dL)	Creatinine (g/24h)	24 h Na/Cr ratio (mg/mg)	24 h Na/Cr ratio (mmol/mmol)	spot Na/Cr ratio (mg/mg)	Urine Volume (ml)wk12	Urine Sodium (mmol/L)wk12	Urine Sodium (mmol/24h)wk12	Urine Sodium (mg/24h)wk12	Urine Creatinine (mg/dL)wk12	Urine Creatinine (g/24h) wk12	Urine 24 h Na/Cr ratio (mg/mg)wk12	Urine 24h Na/Cr ratio (mmol/mmol)wk12	Urine spot Na/Cr ration (mg/mg)wk12	Sodium change (mmol/24h)	Sodium change (mg/24h)	24 h Na/Cr ratio change (mg/mg)	24 h Na/Cr ratio change (mmol/mmol)	spot Na/Cr ratio change (mg/mg)	DM Y1 N0	DLP Y1 N0	Cardio Y1 N0	CKD Y1 N0	Stroke Y1 N0	COPD Y1 N0	Weight (kg)wk0	Height (cm)wk0	BMI (cm/m2)wk0	Weight (kg)wk12	BMI (cm/m2)wk12	Waist C (cm)	SBP_1	SBP_2	SBP_3	SBP_Average3	DBP_1	DBP_2	DBP_3	DBP_Average3	Follow1_SBP1	Follow1_SBP2	Follow1_SBP3	Follow1_AverageSBP3
0	0	62	1910	106	202	4646	46.22	0.883	5.26161	25878.5	5.27477	1800	117	211	4853	50.66	0.912	5.32127	26171.9	5.31188	9	207	0.0596638	293.448	0.0371103	0	1	0	0	0	0	60	150	26.6667	61	27.1111	72	142	141	146	143	79	80	79	79.3333	147	147	144	146
0	0	70	3200	34	109	2507	23.38	0.748	3.3516	16484.4	3.34474	3100	40	124	2852	24.63	0.764	3.73298	18360.1	3.73528	15	345	0.38138	1875.76	0.390543	0	0	0	0	0	0	69	160	26.9531		0	98	142	141	139	140.667	70	71	70	70.3333	119	108	100	109
0	1	66	2000	70	140	3220	56.44	1.129	2.85208	14027.6	2.85259	2400	38	91	2093	52.28	1.255	1.66773	8202.48	1.67177	-49	-1127	-1.18435	-5825.07	-1.18082	0	0	0	0	0	0	69	166	25.0399	68	24.677	84	136	135	136	135.667	77	76	76	76.3333	133	131	123	129
0	1	65	2800	38	106	2438	26.53	0.764	3.1911	15695	3.29438	5200	27	140	3220	21.81	1.134	2.83951	13965.7	2.84732	34	782	-0.351593	-1729.26	-0.447066	1	0	0	0	0	0	70	165	25.7117	70	25.7117	99	149	147	141	145.667	73	71	71	71.6667	143	152	140	145
0	0	63	1800	67	121	2783	46.31	0.834	3.33693	16412.2	3.32758	2100	104	218	5014	48.95	1.028	4.87743	23988.9	4.88662	97	2231	1.5405	7576.73	1.55904	0	0	0	0	0	0	63	150	28	60	26.6667	87	148	140	140	142.667	77	79	73	76.3333	146	139	142	142.333
0	0	64	1860	60	112	2576	47.46	0.883	2.91733	14348.5	2.90771	2000	89	178	4094	60.62	1.212	3.37789	16613.7	3.37677	66	1518	0.46056	2265.2	0.469062	0	1	0	0	0	0	56	145	26.635	55	26.1593	84	148	144	142	144.667	69	66	67	67.3333	107	107	101	105
0	0	63	1800	65	117	2691	35.99	0.648	4.15278	20424.8	4.15393	3100	45	140	3220	17.86	0.554	5.81227	28586.8	5.79507	23	529	1.6595	8161.99	1.64114	0	1	0	0	0	0	68	155	28.3039	58	24.1415	90	140	141	140	140.333	74	74	78	75.3333	141	137	138	138.667
0	0	56	3720	61	227	5221	27.88	1.037	5.03472	24762.5	5.03228	1700	94	160	3680	45.2	0.768	4.79167	23567.1	4.78319	-67	-1541	-0.243049	-1195.4	-0.249095	1	1	0	0	0	0	51	145	24.2568		0	93	149	148	139	145.333	75	76	72	74.3333	132	128	126	128.667
0	0	58	2680	51	137	3151	32.96	0.883	3.56852	17551.2	3.55886	3000	42	126	2898	34.72	1.042	2.78119	13678.9	2.78226	-11	-253	-0.787326	-3872.35	-0.776601	1	1	0	0	0	0	95	167	34.0636	95	34.0636	123	155	152	151	152.667	102	98	103	101	146	146	135	142.333
0	0	65	2380	24	57	1311	39.84	0.948	1.38291	6801.65	1.38554	3300	34	112	2576	30.47	1.006	2.56064	12594.1	2.56646	55	1265	1.17772	5792.47	1.18092	0	1	0	0	0	0	68	160	26.5625	71	27.7344	91	143	147	139	143	69	67	68	68	125	121	129	125
0	0	67	4500	45	203	4669	32.7	1.472	3.17188	15600.4	3.16514	2800	48	134	3082	39.35	1.102	2.79673	13755.3	2.80559	-69	-1587	-0.375142	-1845.08	-0.359547	0	0	1	0	0	0	77	158	30.8444	72	28.8415	91	168	151	170	163	99	100	97	98.6667	137	144	139	140
0	0	67	2420	29	70	1610	30.77	0.745	2.16107	10628.9	2.1677	3500	22	77	1771	20.46	0.716	2.47346	12165.4	2.47312	7	161	0.31239	1536.44	0.305422	0	1	0	1	0	0	76	157	30.8329	78	31.6443	97	140	135	136	137	92	88	88	89.3333	119	109	105	111
0	0	63	3820	27	103	2369	23.88	0.912	2.59759	12775.9	2.6005	3900	20	78	1794	28.35	1.106	1.62206	7977.87	1.62257	-25	-575	-0.975526	-4797.98	-0.977928	1	0	0	0	0	0	75	160	29.2969	75	29.2969	98	143	138	135	138.667	85	87	83	85	141	139	129	136.333
0	0	65	3300	50	165	3795	31.59	1.042	3.64203	17912.8	3.64039	2700	40	108	2484	30.8	0.832	2.98558	14684.1	2.98701	-57	-1311	-0.656458	-3228.69	-0.65338	0	1	0	0	0	0	51	155	21.2279	51	21.2279	75	148	145	141	144.667	76	79	76	77	128	118	114	120
0	0	60	1200	99	119	2737	62.37	0.748	3.65909	17996.7	3.65079	1600	180	288	6624	81.36	1.302	5.08756	25022.4	5.0885	169	3887	1.42847	7025.71	1.4377	0	1	0	0	0	0	79	156	32.4622	79	32.4622	103	140	141	138	139.667	85	88	79	84	127	125	121	124.333
0	0	62	1590	87	138	3174	52.15	0.829	3.82871	18831	3.83701	2300	43	99	2277	41.1	0.945	2.40952	11850.9	2.40633	-39	-897	-1.41919	-6980.06	-1.43068	0	1	0	0	0	0	68	140	34.6939		0	102	134	134	133	133.667	88	79	76	81	141	145	144	143.333
0	0	61	1560	59	92	2116	49.92	0.779	2.7163	13359.7	2.71835	2300	68	156	3588	40.73	0.937	3.82924	18833.6	3.83992	64	1472	1.11294	5473.83	1.12157	0	1	0	0	0	0	64	160	25	63.2	24.6875	80	130	127	120	125.667	78	82	81	80.3333	149	126	128	134.333
0	0	60	1000	69	69	1587	57.39	0.574	2.76481	13598.3	2.76529	1700	49	83	1909	48.02	0.816	2.33946	11506.3	2.34694	14	322	-0.425348	-2092.01	-0.418351	1	1	0	0	0	0	84	155	34.9636	82	34.1311	104	135	139	137	137	83	65	86	78	161	152	138	150.333
0	1	58	2600	96	250	5750	86.79	2.257	2.54763	12530.1	2.54407	900	91	82	1886	237.72	2.139	0.88172	4336.61	0.880448	-168	-3864	-1.66591	-8193.53	-1.66362	0	1	0	0	0	0	83.9	165	30.8173	85.2	31.2948	101	166	147	145	152.667	89	88	85	87.3333	132	130	125	129
0	0	59	920	154	142	3266	61.25	0.564	5.79078	28481.1	5.78286	700	139	97	2231	93.76	0.656	3.40091	16726.9	3.40977	-45	-1035	-2.38987	-11754.2	-2.37309	1	1	0	0	0	0	61.7	155	25.6816	65	27.0552	83	145	130	135	136.667	85	84	85	84.6667	136	129	137	134
0	1	67	1360	51	69	1587	59.79	0.813	1.95203	9600.77	1.96187	1000	54	54	1242	75.84	0.758	1.63852	8058.84	1.63766	-15	-345	-0.313507	-1541.94	-0.324208	0	1	0	1	0	0	77.5	165	28.4665	78.7	28.9073	103	139	133	153	141.667	77	78	82	79	158	146	141	148.333
0	0	64	1000	93	93	2139	65.8	0.658	3.25076	15988.4	3.25076	1200	80	96	2208	71.83	0.862	2.56148	12598.3	2.5616	3	69	-0.689275	-3390.1	-0.689156	1	1	0	0	0	0	62.3	155	25.9313	59.9	24.9324	92	131	113	122	122	74	63	66	67.6667	126	121	122	123
0	0	56	1110	90	100	2300	45.25	0.502	4.58167	22534.3	4.57459	3100	50	155	3565	33.56	1.04	3.42788	16859.6	3.4267	55	1265	-1.15379	-5674.74	-1.14789	1	1	0	0	0	0	70	156	28.764	71.8	29.5036	94	166	157	141	154.667	85	88	79	84	148	135	132	138.333
0	0	56	1540	93	143	3289	41.93	0.646	5.09133	25041	5.10136	1200	110	132	3036	50.42	0.605	5.01818	24681.2	5.01785	-11	-253	-0.0731495	-359.775	-0.0835093	1	1	0	0	1	0	70	153	29.903	70.7	30.2021	99	142	119	126	129	72	64	70	68.6667	165	153	143	153.667
0	0	66	1960	159	312	7176	52.5	1.029	6.97376	34299.4	6.96571	600	146	88	2024	167.33	1.004	2.01594	9915.09	2.00681	-224	-5152	-4.95782	-24384.3	-4.9589	1	1	0	0	0	0	79.3	156	32.5855	78.3	32.1746	106	114	113	122	116.333	63	63	65	63.6667	106	103	103	104
0	0	54	4680	46	215	4945	27.64	1.294	3.82148	18795.4	3.82779	3000	58	174	4002	38.12	1.144	3.49825	17205.6	3.49948	-41	-943	-0.323232	-1589.77	-0.32831	1	1	0	0	0	0	118.5	163	44.6009	117.9	44.375	115	154	135	124	137.667	101	93	86	93.3333	117	117	114	116
0	0	65	1980	78	154	3542	44.13	0.874	4.05263	19932.3	4.06526	900	84	76	1748	116.36	1.047	1.66953	8211.35	1.66036	-78	-1794	-2.3831	-11720.9	-2.4049	1	1	0	0	0	0	75	151	32.8933	74.9	32.8494	104.5	136	127	117	126.667	86	80	78	81.3333	148	149	143	146.667
0	0	61	2920	106	310	7130	29.33	0.856	8.32944	40967.1	8.31231	2300	87	200	4600	40.46	0.931	4.94092	24301.2	4.94563	-110	-2530	-3.38852	-16665.9	-3.36668	1	0	0	0	0	0	71.6	153	30.5865	69.6	29.7322	88	146	135	135	138.667	75	75	77	75.6667	139	137	126	134
0	0	54	1120	125	140	3220	75.46	0.845	3.81065	18742.1	3.80997	800	173	138	3174	133.43	1.067	2.9747	14630.6	2.98209	-2	-46	-0.835955	-4111.53	-0.827878	1	1	1	0	0	0	67.9	150	30.1778	62.1	27.6	82	143	132	131	135.333	89	88	84	87	121	123	120	121.333
0	0	66	1680	94	158	3634	60.07	1.009	3.60159	17713.9	3.59913	2600	92	239	5497	40.93	1.064	5.16635	25410	5.1698	81	1863	1.56477	7696.08	1.57067	0	0	0	0	0	0	79	160	30.8594	79.5	31.0547	102	138	131	137	135.333	94	89	89	90.6667	126	128	116	123.333
0	0	58	1000	140	140	3220	63.23	0.632	5.09494	25058.7	5.09252	1200	124	149	3427	73.41	0.881	3.8899	19131.9	3.88503	9	207	-1.20504	-5926.81	-1.20749	1	1	0	0	0	0	70	160	27.3437	72.1	28.1641	92	144	152	145	147	84	82	81	82.3333	150	137	138	141.667
0	0	51	1200	186	223	5129	100.75	1.209	4.24235	20865.4	4.24615	1900	85	162	3726	59.46	1.13	3.29735	16217.5	3.28792	-61	-1403	-0.945004	-4647.87	-0.958229	0	1	0	0	0	0	70	155	29.1363	68.3	28.4287	97.5	126	120	123	123	92	84	83	86.3333	116	121	117	118
0	0	51	2350	39	92	2116	27.42	0.644	3.28571	16160.3	3.27133	2600	53	138	3174	42.28	1.099	2.88808	14204.6	2.88316	46	1058	-0.397634	-1955.71	-0.388175	0	0	0	0	0	0	53.5	148	24.4248	54.7	24.9726	76	136	127	114	125.667	84	79	78	80.3333	130	105	104	113
0	0	65	2000	84	168	3864	49.74	0.995	3.88342	19100	3.8842	1700	65	111	2553	56.2	0.955	2.6733	13148.2	2.66014	-57	-1311	-1.21012	-5951.79	-1.22406	0	1	0	0	0	0	69	157	27.993	65.1	26.4108	89	178	152	142	157.333	95	84	77	85.3333	133	136	128	132.333
0	1	68	1220	93	113	2599	88.04	1.074	2.41993	11902.1	2.42958	600	154	92	2116	154.91	0.929	2.27772	11202.6	2.28649	-21	-483	-0.142208	-699.427	-0.143089	0	0	0	0	0	0	63.7	149	28.6924	62.4	28.1068	96.5	126	114	123	121	80	75	78	77.6667	118	113	113	114.667
0	0	64	1960	81	159	3657	58.98	1.156	3.16349	15559.2	3.1587	1600	82	131	3013	64	1.024	2.94238	14471.7	2.94687	-28	-644	-0.221112	-1087.51	-0.211823	0	0	0	0	0	0	63.9	150	28.4	62.5	27.7778	96.5	122	119	129	123.333	72	76	74	74	117	115	99	110.333
0	0	26	2300	75	173	3979	47.91	1.102	3.61071	17758.7	3.6005	2000	56	112	2576	76.84	1.537	1.67599	8243.13	1.67621	-61	-1403	-1.93472	-9515.62	-1.92429	0	1	0	0	0	0	90	172	30.4218	91	30.7599	92	177	154	135	155.333	112	99	111	107.333	146	138	143	142.333
0	0	61	1600	113	181	4163	68.5	1.096	3.79836	18681.7	3.79416	2200	105	231	5313	82.92	1.824	2.91283	14326.3	2.91245	50	1150	-0.885529	-4355.34	-0.881715	0	0	1	0	0	0	92	168	32.5964	96	34.0136	114	144	140	141	141.667	76	76	74	75.3333	137	132	129	132.667
0	1	56	1160	50	58	1334	66.92	0.776	1.71907	8455.01	1.71847	5500	32	176	4048	27.62	1.519	2.66491	13107	2.66474	118	2714	0.945839	4651.97	0.946266	1	0	0	0	0	0	73.3	170	25.3633	72	24.9135	93	215	190	174	193	116	118	110	114.667	133	143	133	136.333
0	1	66	1520	78	119	2737	65.51	0.996	2.74799	13515.6	2.73851	1700	200	340	7820	129.33	2.199	3.55616	17490.5	3.55679	221	5083	0.80817	3974.87	0.818279	1	0	0	0	0	0	83	173	27.7323	85	28.4005	104	140	142	140	140.667	80	74	76	76.6667	147	144	148	146.333
0	1	57	1105	184	203	4669	123.02	1.359	3.43561	16897.6	3.44009	2300	89	205	4715	69.58	1.6	2.94687	14493.8	2.94194	2	46	-0.488739	-2403.79	-0.498154	0	0	0	0	0	0	80	163	30.1103	86	32.3685	100	134	137	135	135.333	81	81	72	78	126	122	120	122.667
0	0	57	2500	67	168	3864	46.16	1.616	2.39109	11760.2	3.33839	2800	20	56	1288	26.56	0.744	1.73118	8514.57	1.73193	-112	-2576	-0.659906	-3245.65	-1.60646	0	1	0	0	0	0	67	170	23.1834	66	22.8374	72	135	140	144	139.667	81	74	72	75.6667	128	125	124	125.667
0	0	69	1500	123	185	4255	55.36	0.83	5.12651	25214	5.11019	1700	103	175	4025	60.51	1.029	3.91156	19238.5	3.91506	-10	-230	-1.21494	-5975.51	-1.19513	0	0	0	0	0	0	60	148	27.3923	62	28.3053	86	151	146	141	146	96	90	88	91.3333	126	126	125	125.667
0	0	65	2790	100	279	6417	76.62	2.138	3.0014	14762	3.00183	2500	23	58	1334	37.64	0.941	1.41764	6972.46	1.40542	-221	-5083	-1.58376	-7789.51	-1.59641	0	1	0	0	0	0	53	156	21.7784	53	21.7784	75	133	132	133	132.667	82	67	60	69.6667	112	111	103	108.667
0	0	58	3680	139	512	11776	84.04	3.093	3.80731	18725.7	3.80414	2300	73	168	3864	57.2	1.316	2.93617	14441.1	2.93531	-344	-7912	-0.871137	-4284.56	-0.868826	0	1	0	0	0	0	67	158	26.8386	65	26.0375	90	132	136	138	135.333	71	70	69	70	131	135	127	131
0	1	51	1700	138	235	5405	133.88	2.276	2.37478	11680	2.37078	2100	158	332	7636	114.56	2.406	3.17373	15609.5	3.17214	97	2231	0.798952	3929.53	0.801357	0	0	0	0	0	0	116	182	35.0199	116	35.0199	120	138	142	135	138.333	91	94	90	91.6667	141	136	137	138
0	0	50	3860	112	432	9936	96.62	3.73	2.66381	13101.5	2.66611	2100	29	61	1403	59.16	1.242	1.12963	5555.92	1.12745	-371	-8533	-1.53418	-7545.63	-1.53866	0	1	0	0	0	0	52	155	21.6441	52	21.6441	76	144	134	131	136.333	80	79	75	78	128	122	117	122.333
0	0	56	3800	32	122	2806	23.52	0.894	3.1387	15437.3	3.12925	3100	34	105	2415	31.18	0.967	2.49741	12283.2	2.50802	-17	-391	-0.641288	-3154.08	-0.621234	0	0	0	0	0	0	54	155	22.4766	56	23.3091	82	133	133	136	134	76	68	76	73.3333	130	118	129	125.667
0	0	52	3600	52	187	4301	31.59	1.137	3.78276	18605	3.78601	3400	45	153	3519	32.16	1.093	3.21958	15835	3.21828	-34	-782	-0.563183	-2769.93	-0.567725	0	0	0	0	0	0	70	152	30.2978	69	29.865	92	133	131	134	132.667	87	80	80	82.3333	115	113	109	112.333
0	0	66	1780	117	208	4784	52.45	0.934	5.12206	25192.1	5.1306	2100	88	185	4255	46.87	0.984	4.32419	21267.9	4.31833	-23	-529	-0.797869	-3924.2	-0.812273	0	1	0	0	0	0	60	156	24.6548	62.4	25.641	81	137	136	137	136.667	66	81	70	72.3333	127	134	119	126.667
0	0	46	2050	80	164	3772	50.26	1.03	3.66214	18011.7	3.66096	2400	58	139	3197	54.62	1.311	2.4386	11993.9	2.44233	-25	-575	-1.22354	-6017.8	-1.21863	0	0	0	0	0	0	74	158	29.6427	74	29.6427	86	164	154	143	153.667	108	102	99	103	134	124	124	127.333
0	0	48	3690	93	343	7889	33.79	1.247	6.32638	31115.4	6.33028	3500	29	102	2346	31.7	1.11	2.11351	10395	2.1041	-241	-5543	-4.21287	-20720.4	-4.22617	0	0	0	0	0	0	62	153	26.4855	63.2	26.9982	86	154	149	140	147.667	80	87	70	79	128	123	123	124.667
0	0	56	3280	65	213	4899	31.32	1.027	4.7702	23461.6	4.77331	1900	100	190	4370	44.01	0.836	5.22727	25709.6	5.22608	-23	-529	0.457068	2248.02	0.452777	1	0	0	0	0	0	62	153	26.4855	63	26.9127	86	173	174	167	171.333	91	98	91	93.3333	147	138	125	136.667
0	0	61	1100	82	90	2070	64.98	0.715	2.8951	14239.2	2.90243	2800	106	297	6831	34.68	0.971	7.03502	34600.7	7.02999	207	4761	4.13991	20361.6	4.12756	0	0	1	0	0	1	89	150	39.5556	86	38.2222	108	136	136	139	137	75	69	73	72.3333	146	145	145	145.333
0	0	55	1180	127	150	3450	86.47	1.02	3.38235	16635.6	3.37805	1500	55	83	1909	68.47	1.027	1.85881	9142.3	1.84752	-67	-1541	-1.52354	-7493.32	-1.53053	0	1	0	0	0	0	63	158	25.2363	63	25.2363	86	131	131	132	131.333	81	77	74	77.3333	143	130	120	131
0	0	60	1050	118	124	2852	77.62	0.815	3.49939	17211.2	3.49652	1520	91	138	3174	78.72	1.197	2.65163	13041.7	2.65879	14	322	-0.847757	-4169.57	-0.837731	0	0	0	0	0	0	57.6	155	23.975	56	23.3091	79	149	138	136	141	89	76	69	78	122	106	112	113.333
0	0	67	930	139	129	2967	85.79	0.798	3.71805	18286.7	3.72654	1455	81	118	2714	64.13	0.933	2.9089	14307	2.90504	-11	-253	-0.809149	-3979.68	-0.821505	0	1	0	0	0	0	58.1	155	24.1831	56	23.3091	100	163	148	136	149	82	85	80	82.3333	125	130	123	126
0	0	70	960	99	95	2185	31.19	0.299	7.30769	35941.8	7.30042	1230	43	53	1219	40.68	0.500	2.438	11991	2.43117	-42	-966	-4.86969	-23950.9	-4.86925	0	1	0	0	0	0	46.9	150	20.8444	47.2	20.9778	89	148	135	134	139	86	78	76	80	128	114	109	117
0	0	58	2670	92	246	5658	32.25	0.861	6.57143	32320.6	6.56124	3035	67	203	4669	35.23	1.069	4.36763	21481.6	4.37411	-43	-989	-2.2038	-10839	-2.18713	0	0	0	0	0	0	59.1	157	23.9766	59.6	24.1795	88	136	135	129	133.333	80	77	75	77.3333	99	104	94	99
0	0	61	1670	88	147	3381	54.45	0.909	3.71947	18293.7	3.71717	2350	36	85	1955	38.8	0.912	2.14364	10543.2	2.13402	-62	-1426	-1.57583	-7750.5	-1.58315	0	1	0	0	0	0	65	155	27.0552	64	26.6389	97	140	130	111	127	75	73	70	72.6667	119	115	127	120.333
0	0	57	500	138	69	1587	189.65	0.948	1.67405	8233.58	1.67361	1050	89	93	2139	137.21	1.441	1.48439	7300.74	1.49187	24	552	-0.189665	-932.839	-0.181736	0	1	0	0	1	0	85.7	158	34.3294	84	33.6485	111	140	134	128	134	89	83	79	83.6667	137	131	127	131.667
0	0	44	3400	90	306	7038	41.3	1.404	5.01282	24654.8	5.01211	2355	77	181	4163	64.92	1.529	2.72269	13391.2	2.72797	-125	-2875	-2.29013	-11263.7	-2.28413	0	0	0	0	0	0	67.6	160	26.4062	69	26.9531	88	149	141	126	138.667	85	81	77	81	118	117	121	118.667
0	0	50	1770	124	219	5037	56.68	1.003	5.02193	24699.7	5.03176	1805	54	97	2231	50.71	0.915	2.43825	11992.2	2.44922	-122	-2806	-2.58368	-12707.5	-2.58254	0	1	0	0	0	0	68.1	154	28.7148	67	28.251	98	140	134	131	135	82	79	80	80.3333	139	136	122	132.333
0	1	60	840	162	136	3128	104.56	0.878	3.56264	17522.3	3.5635	2325	69	160	3680	40.29	0.937	3.92743	19316.5	3.93894	24	552	0.364786	1794.15	0.375438	0	1	0	0	0	0	47.1	167	16.8884	47	16.8525	70	147	134	120	133.667	76	72	70	72.6667	140	130	128	132.667
0	1	70	3830	35	134	3082	25.03	0.959	3.21376	15806.4	3.21614	740	31	23	529	54.88	0.406	1.30296	6408.4	1.2992	-111	-2553	-1.91081	-9398.04	-1.91694	0	1	0	0	0	0	56.5	160	22.0703	56	21.875	89	150	148	144	147.333	74	73	73	73.3333	136	136	133	135
0	0	69	2820	95	268	6164	58.13	1.639	3.76083	18497.1	3.75882	3970	113	449	10327	45.57	1.809	5.70868	28077.3	5.70331	181	4163	1.94785	9580.21	1.9445	0	0	0	0	0	0	74	160	28.9062	76	29.6875	89	143	140	139	140.667	78	85	81	81.3333	119	114	112	115
0	0	68	1600	160	256	5888	56.87	0.91	6.47033	31823.4	6.4709	1515	59	89	2047	59.48	0.901	2.27192	11174.1	2.28144	-167	-3841	-4.19841	-20649.3	-4.18946	0	1	0	0	0	0	47.5	167	17.0318	45	16.1354	79	172	161	164	165.667	86	84	75	81.6667	139	140	122	133.667
0	0	70	4100	28	115	2645	19.14	0.785	3.36943	16572	3.36468	3455	23	79	1817	19.57	0.676	2.68787	13219.9	2.70312	-36	-828	-0.681557	-3352.14	-0.661564	0	0	0	0	0	0	58	150	25.7778	58	25.7778	97	145	144	134	141	69	67	63	66.3333	141	124	122	129
0	0	59	950	120	114	2622	72.67	0.69	3.8	18689.8	3.79799	1760	93	164	3772	57.46	1.011	3.73096	18350.2	3.72259	50	1150	-0.0690406	-339.566	-0.0754013	0	1	0	0	0	0	70.7	150	31.4222	71	31.5556	96	144	143	148	145	88	89	84	87	114	128	109	117
0	0	70	3430	34	117	2691	27.22	0.934	2.88116	14170.6	2.87289	3875	35	136	3128	22.17	0.859	3.64144	17909.9	3.63103	19	437	0.760287	3739.36	0.758145	0	0	0	0	0	0	51.4	150	22.8444	51	22.6667	80	145	140	130	138.333	83	65	72	73.3333	112	119	117	116
0	0	70	4940	27	133	3059	16.4	0.81	3.77654	18574.4	3.78659	4870	20	97	2231	16.01	0.780	2.86026	14067.8	2.8732	-36	-828	-0.916287	-4506.62	-0.913381	0	0	0	0	0	0	58.5	150	26	59	26.2222	80	148	124	130	134	63	65	72	66.6667	111	112	114	112.333
0	0	58	885	148	131	3013	119.93	1.061	2.83977	13967	2.83832	2500	129	323	7429	47.04	1.176	6.31718	31070.1	6.3074	192	4416	3.4774	17103.1	3.46908	0	1	0	0	0	0	76	160	29.6875	76	29.6875	97	162	151	146	153	94	86	85	88.3333	146	135	133	138
0	0	69	2290	148	339	7797	47.94	1.098	7.10109	34925.7	7.10054	1915	100	192	4416	56.22	1.077	4.10028	20166.6	4.09107	-147	-3381	-3.00081	-14759.1	-3.00947	0	0	0	0	0	0	65.6	160	25.625	64	25	94	146	143	132	140.333	71	66	67	68	112	123	112	115.667
0	1	45	1430	134	192	4416	122.7	1.755	2.51624	12375.8	2.51182	3200	88	282	6486	50.53	1.617	4.01113	19728.2	4.00554	90	2070	1.49489	7352.41	1.49372	0	1	0	0	0	0	75.9	162	28.9209	81.5	31.0547	98	133	132	132	132.333	86	81	79	82	152	144	145	147
0	0	51	2600	63	164	3772	52.75	1.372	2.74927	13521.9	2.74692	2250	25	56	1288	39.06	0.879	1.4653	7206.87	1.47209	-108	-2484	-1.28397	-6315.02	-1.27483	1	1	0	0	0	0	68	150	30.2222	68	30.2222	96	139	134	138	137	85	82	85	84	126	123	121	123.333
0	1	51	2100	143	300	6900	91.15	1.914	3.60502	17730.7	3.60834	2000	142	284	6532	64.99	1.300	5.02462	24712.8	5.02539	-16	-368	1.4196	6982.1	1.41705	0	0	0	0	0	0	73.4	172	24.8107	73	24.6755	91	146	155	147	149.333	96	99	101	98.6667	135	134	126	131.667
0	0	56	880	46	40	920	131.44	1.157	0.79516	3910.88	0.80493	1550	75	116	2668	54.21	0.840	3.17619	15621.6	3.18207	76	1748	2.38103	11710.8	2.37714	0	1	0	0	1	0	76	152	32.8947	76.8	33.241	103	132	138	135	135	76	80	82	79.3333	133	134	126	131
0	0	58	2910	107	311	7153	45.72	1.33	5.3782	26451.9	5.38276	1400	121	169	3887	84.92	1.189	3.26913	16078.8	3.2772	-142	-3266	-2.10906	-10373.1	-2.10556	1	1	0	0	0	0	58.6	150	26.0444	58.8	26.1333	83	138	135	137	136.667	73	74	75	74	107	109	108	108
0	0	59	2000	82	164	3772	54.26	1.085	3.4765	17098.7	3.47586	2150	57	123	2829	57.63	1.239	2.28329	11230	2.27486	-41	-943	-1.1932	-5868.6	-1.201	0	0	0	0	0	0	61.5	159	24.3266	61.9	24.4848	83	135	143	138	138.667	83	84	78	81.6667	111	119	115	115
0	0	61	2380	119	283	6509	51.6	1.228	5.30049	26069.7	5.30426	2200	156	343	7889	62.38	1.372	5.75	28280.5	5.75184	60	1380	0.449511	2210.86	0.44758	0	1	0	0	0	0	79	165	29.0174	78.8	28.944	96	150	145	146	147	89	80	91	86.6667	126	129	130	128.333
0	0	63	2100	74	155	3565	43.78	0.919	3.87922	19079.4	3.88762	2000	50	100	2300	34.2	0.684	3.36257	16538.3	3.36257	-55	-1265	-0.516643	-2541.04	-0.525047	1	1	0	0	0	0	63.7	155	26.514	65.3	27.18	89	165	166	164	165	91	81	82	84.6667	157	154	146	152.333
0	0	65	3010	71	214	4922	32.22	0.97	5.07423	24956.9	5.06828	4050	29	117	2691	24.5	0.992	2.7127	13342	2.72245	-97	-2231	-2.36153	-11614.8	-2.34583	1	0	0	0	0	0	85	153	36.3108	81.7	34.9011	114	147	146	144	145.667	77	75	73	75	144	139	132	138.333
0	0	65	2320	97	225	5175	58.22	1.351	3.8305	18839.7	3.83202	1050	65	68	1564	109.49	1.150	1.36	6688.96	1.36542	-157	-3611	-2.4705	-12150.8	-2.46659	1	1	0	1	0	0	78	155	32.4662	76	31.6337	100	146	139	145	143.333	76	75	80	77	130	130	124	128
0	0	65	2540	47	119	2737	35.92	0.912	3.0011	14760.5	3.00947	1150	147	169	3887	114.76	1.320	2.9447	14483.1	2.94615	50	1150	-0.0563995	-277.393	-0.063317	0	1	0	0	0	0	58	152	25.1039	59.8	25.883	91	160	155	155	156.667	81	78	75	78	132	137	133	134
0	0	66	4030	43	173	3979	27.81	1.121	3.54951	17457.7	3.55627	4050	52	211	4853	21.26	0.861	5.63647	27722.2	5.62559	38	874	2.08696	10264.4	2.06931	1	1	0	1	0	0	55.7	145	26.4923	55.7	26.4923	97	146	147	139	144	74	76	76	75.3333	131	124	123	126
0	1	66	2800	101	283	6509	57.06	1.598	4.07322	20033.5	4.07115	2600	90	234	5382	46.81	1.217	4.42235	21750.7	4.42213	-49	-1127	0.349134	1717.16	0.350979	1	1	0	0	0	0	90	161	34.7209	90.8	35.0295	113	173	166	164	167.667	100	98	73	90.3333	155	148	146	149.667
0	0	67	3240	48	156	3588	25.88	0.839	4.27652	21033.4	4.26584	2100	31	65	1495	36.85	0.774	1.93152	9499.92	1.93487	-91	-2093	-2.345	-11533.5	-2.33097	0	1	0	0	0	0	66.6	153	28.4506	66	28.1943	103	137	141	143	140.333	73	81	84	79.3333	143	139	136	139.333
0	0	67	1230	90	111	2553	36.65	0.451	5.66075	27841.6	5.64802	1200	181	217	4991	58.05	0.697	7.16069	35218.8	7.1714	106	2438	1.49993	7377.21	1.52338	0	0	0	0	0	0	44.1	139	22.8249	43.8	22.6696	83	157	153	149	153	76	73	69	72.6667	126	122	123	123.667
0	0	68	4265	61	260	5980	22.88	0.976	6.12705	30135	6.13199	2400	68	163	3749	44.21	1.061	3.53346	17378.8	3.53766	-97	-2231	-2.59359	-12756.2	-2.59433	0	1	0	0	0	0	57	155	23.7253	57.7	24.0166	87	148	149	145	147.333	92	90	92	91.3333	145	150	137	144
0	1	69	1840	165	304	6992	97.9	1.801	3.88229	19094.5	3.8764	1500	210	315	7245	126.04	1.891	3.83131	18843.7	3.83212	11	253	-0.0509814	-250.745	-0.0442877	1	1	0	0	0	0	107	165	39.3021	105.8	38.8613	125	181	164	161	168.667	79	76	79	78	138	133	130	133.667
0	0	70	1940	76	147	3381	48.02	0.932	3.62768	17842.2	3.64015	2050	71	146	3358	57.9	1.187	2.82898	13913.9	2.82038	-1	-23	-0.798702	-3928.3	-0.81977	0	1	0	0	0	0	81	158	32.4467	82.6	33.0876	100	201	189	159	183	113	79	94	95.3333	154	143	144	147
0	1	69	2830	50	142	3266	46.91	1.328	2.45934	12095.9	2.4515	1600	31	50	1150	66.36	1.062	1.08286	5325.9	1.07444	-92	-2116	-1.37647	-6769.99	-1.37706	1	1	0	0	0	0	71.1	165	26.1157	70.4	25.8586	85	192	183	174	183	98	101	98	99	143	144	125	137.333
0	1	67	1220	105	128	2944	108.23	1.32	2.2303	10969.4	2.23136	1400	112	157	3611	109.05	1.527	2.36477	11630.8	2.36222	29	667	0.134464	661.344	0.13086	1	1	0	1	0	0	67.3	164	25.0223	68.6	25.5057	96	166	171	154	163.667	96	98	95	96.3333	137	140	143	140
0	1	44	1360	109	148	3404	141.41	1.923	1.77015	8706.23	1.77286	1600	82	131	3013	118.49	1.896	1.58914	7815.93	1.5917	-17	-391	-0.181016	-890.3	-0.181164	1	1	0	0	0	0	85.6	168	30.3288	87.7	31.0728	100	147	142	140	143	107	106	100	104.333	140	140	132	137.333
0	1	52	2160	46	99	2277	73.69	1.592	1.43028	7034.61	1.43574	2500	130	325	7475	81.28	2.032	3.67864	18092.9	3.67864	226	5198	2.24837	11058.3	2.2429	0	1	0	0	1	0	70.2	178	22.1563	67.5	21.3041	87	167	148	145	153.333	100	79	80	86.3333	130	163	144	145.667
0	1	56	1960	105	206	4738	102.69	2.013	2.3537	11576.3	2.35174	1500	81	122	2806	138.5	2.078	1.35034	6641.44	1.34513	-84	-1932	-1.00336	-4934.9	-1.00661	1	0	0	0	0	0	97.1	170	33.5986	98.4	34.0484	111	175	171	169	171.667	95	92	95	94	129	126	130	128.333
0	1	60	3680	34	125	2875	40.74	1.499	1.91795	9433.14	1.91949	4000	20	80	1840	33.38	1.335	1.37828	6778.86	1.37807	-45	-1035	-0.539668	-2654.28	-0.541419	1	1	1	0	0	0	61	165	22.4059	60	22.0386	92	146	135	130	137	95	79	80	84.6667	120	115	114	116.333
0	0	58	2340	59	138	3174	30.64	0.717	4.42678	21772.5	4.42885	3500	28	98	2254	24.6	0.861	2.61789	12875.7	2.61789	-40	-920	-1.80889	-8896.77	-1.81096	1	1	0	0	0	0	68.2	167	24.4541	71	25.4581	107	157	145	143	148.333	85	97	95	92.3333	145	145	139	143
0	0	53	1100	213	234	5382	110.02	1.21	4.44793	21876.5	4.45283	1200	227	272	6256	138.3	1.660	3.76867	18535.7	3.77513	38	874	-0.679259	-3340.84	-0.6777	0	0	0	0	0	0	79.4	160	31.0156	76.6	29.9219	100	140	145	134	139.667	70	68	87	75	113	109	114	112
0	0	49	3200	41	131	3013	42.89	1.372	2.19606	10801	2.19865	2000	52	104	2392	45.49	0.910	2.62857	12928.2	2.62915	-27	-621	0.432507	2127.22	0.430502	1	1	0	0	0	0	90.1	160	35.1953	85.6	33.4375	109	144	138	135	139	77	83	80	80	147	130	126	134.333
0	0	66	2490	49	122	2806	41.31	1.029	2.72692	13412	2.72815	2000	45	90	2070	52.27	1.045	1.98086	9742.58	1.9801	-32	-736	-0.746058	-3669.38	-0.74805	0	1	0	0	0	0	67.8	155	28.2206	67.5	28.0957	88	151	136	130	139	84	86	80	83.3333	137	143	144	141.333
0	0	64	2390	60	143	3289	36.09	0.863	3.81112	18744.5	3.82377	1800	63	113	2599	58.79	1.058	2.45652	12082	2.4647	-30	-690	-1.3546	-6662.42	-1.35907	0	1	0	0	0	0	71	150	31.5556	71	31.5556	105	145	142	145	144	90	99	80	89.6667	138	139	144	140.333
0	0	67	3490	60	209	4807	13.7	0.478	10.0565	49461.4	10.073	2000	29	58	1334	39.8	0.796	1.67588	8242.57	1.67588	-151	-3473	-8.38061	-41218.8	-8.39711	0	0	0	0	0	0	50.5	155	21.0198	54.4	22.6431	97	160	157	145	154	91	84	86	87	140	134	137	137
0	0	56	1270	123	156	3588	89.9	1.142	3.14186	15452.8	3.14683	2200	125	275	6325	66.52	1.463	4.32331	21263.6	4.32201	119	2737	1.18145	5810.8	1.17518	0	0	0	0	0	0	72	156	29.5858	74	30.4076	90	133	135	133	133.667	85	81	76	80.6667	121	122	102	115
0	0	56	2500	75	188	4324	29.24	0.731	5.91518	29093	5.89945	2000	52	104	2392	41.67	0.833	2.87155	14123.3	2.87017	-84	-1932	-3.04364	-14969.7	-3.02928	1	1	0	0	0	0	52.9	152	22.8965	52	22.5069	90	167	167	146	160	92	97	84	91	141	137	139	139
0	0	47	3620	55	199	4577	25.2	0.912	5.01864	24683.5	5.01984	1000	140	140	3220	138.31	1.383	2.32827	11451.3	2.3281	-59	-1357	-2.69037	-13232.2	-2.69174	1	1	0	0	0	0	48	153	20.5049	48.8	20.8467	78	140	139	131	136.667	80	80	81	80.3333	128	144	149	140.333
0	0	56	1850	110	204	4692	51.89	0.96	4.8875	24038.5	4.8757	1800	90	162	3726	56.98	1.026	3.63158	17861.4	3.63285	-42	-966	-1.25592	-6177.07	-1.24284	0	1	0	0	0	0	61	155	25.3902	59	24.5578	87	172	164	160	165.333	100	102	96	99.3333	145	140	138	141
0	0	51	3330	76	253	5819	31.66	1.054	5.52087	27153.6	5.52116	2400	47	113	2599	45.92	1.102	2.35844	11599.6	2.35409	-140	-3220	-3.16243	-15554	-3.16707	1	1	0	0	0	0	84	156	34.5168	85	34.9277	102	144	136	130	136.667	97	80	75	84	153	160	149	154
0	0	65	2325	118	274	6302	49.46	1.15	5.48	26952.6	5.48726	2000	80	160	3680	55.85	1.117	3.29454	16203.7	3.29454	-114	-2622	-2.18546	-10748.9	-2.19272	1	0	0	0	0	0	64	150	28.4444	70	31.1111	98	176	175	170	173.667	105	100	91	98.6667	148	140	138	142
0	0	54	2125	110	234	5382	70.19	1.492	3.60724	17741.7	3.6045	1400	173	242	5566	120.17	1.682	3.30916	16275.6	3.31114	8	184	-0.298083	-1466.08	-0.29336	0	1	0	0	0	0	99	165	36.3636	97.5	35.8127	119	153	142	140	145	96	93	90	93	149	137	135	140.333
0	0	55	1410	88	124	2852	106.19	1.497	1.90514	9370.17	1.90602	1000	70	70	1610	250.97	2.510	0.641434	3154.8	0.641511	-54	-1242	-1.26371	-6215.37	-1.26451	0	1	0	1	0	0	95	150	42.2222	96.5	42.8889	113	140	135	130	135	70	72	70	70.6667	118	122	120	120
[truncated: 23 more columns]

## Sheet: control108
ID Group	Sex (F0 M1)	Age	Age Group	Education 1-4	Occupation 1-3	Volume (ml)	Sodium (mmol/L)	Sodium (mmol/24h)	Sodium (mg/24h)	Creatinine (mg/dL)	Creatinine (g/24h)	24 h Na/Cr ratio (mg/mg)	24 h Na/Cr ratio (mmol/mmol)	spot Na/Cr ratio (mg/mg)	AFT Volume (ml)	AFT Sodium (mmol/L)	AFT Sodium (mmol/24h)	AFT Sodium (mg/24h)	AFT Creatinine (mg/dL)	AFT Creatinine (g/24h)	AFT 24 h Na/Cr ratio (mg/mg)	AFT 24h Na/Cr ratio (mmol/mmol)	AFT spot Na/Cr ration (mg/mg)	Sodium change (mmol/24h)	Sodium change (mg/24h)	24 h Na/Cr ratio change (mg/mg)	24 h Na/Cr ratio change (mmol/mmol)	spot Na/Cr ratio change (mg/mg)	DM Y1 N0	DLP Y1 N0	Cardio Y1 N0	CKD Y1 N0	Stroke Y1 N0	COPD Y1 N0	Weight (kg)wk0	Height (cm)	BMI (cm/m2)wk0	Weight (kg)wk12	BMI (cm/m2)wk12	Waist C (cm)	SBP_1	SBP_2	SBP_3	SBP_Average3	DBP_1	DBP_2	DBP_3	DBP_Average3	Follow1_DBP1
1	0	64	4	3	3	3360	37	124	2852	29.73	0.999	2.85485	14041.2	2.86243	2900	38	110	2530	32.93	0.955	2.64921	13029.8	2.65411	-14	-322	-0.20564	-1011.41	-0.208314	1	1	0	0	0	0	79	156	31.6404	77	31.6404	92	149	136	136	140.333	81	74	71	75.3333	77
1	0	67	4	2	2	1020	78	80	1840	43.23	0.441	4.17234	20521	4.1499	2900	37	107	2461	34.6	1.003	2.45364	12067.9	2.45954	27	621	-1.7187	-8453.16	-1.69036	0	0	0	0	0	0	69	165	25.3444	65	23.8751	100	142	142	139	141	71	73	68	70.6667	70
1	0	69	4	2	1	1300	86	112	2576	67.81	0.882	2.92063	14364.7	2.91697	1800	56	101	2323	35.89	0.646	3.59598	17686.3	3.58874	-11	-253	0.67534	3321.56	0.671769	0	0	0	0	0	0	55.9	150	24.8444	50	22.2222	94	166	161	160	162.333	78	74	74	75.3333	72
1	0	70	4	2	2	2540	56	142	3266	29.25	0.743	4.39569	21619.6	4.40342	1200	65	78	1794	35.76	0.429	4.18182	20567.7	4.18065	-64	-1472	-0.213875	-1051.91	-0.22277	0	0	0	0	0	0	52	150	23.1111	46	20.4444	85	146	146	146	146	71	66	68	68.3333	69
1	0	63	4	2	2	3920	45	176	4048	37.79	1.481	2.73329	13443.3	2.73882	3400	48	163	3749	33.42	1.136	3.30018	16231.4	3.30341	-13	-299	0.566888	2788.16	0.564591	1	1	0	0	0	0	64	160	25	64	25	86	147	145	141	144.333	98	98	96	97.3333	88
1	1	59	3	2	2	4400	113	497	11431	43.68	1.922	5.94745	29251.7	5.95009	2500	99	248	5704	71.34	1.784	3.19731	15725.5	3.19176	-249	-5727	-2.75014	-13526.2	-2.75833	0	0	0	0	0	0	83	165	30.4867	84	30.854	80	142	147	143	144	96	86	92	91.3333	88
1	0	62	4	2	1	3520	59	208	4784	45.03	1.585	3.0183	14845.1	3.01355	2200	64	141	3243	51.2	1.126	2.88011	14165.4	2.875	-67	-1541	-0.13819	-679.667	-0.138547	0	0	0	0	0	0	67	155	27.8876	68	28.3039	86	150	139	134	141	67	61	57	61.6667	73
1	1	60	3	3	2	1240	70	87	2001	105.5	1.308	1.52982	7524.18	1.52607	2000	110	220	5060	104.57	2.091	2.41989	11901.9	2.41943	133	3059	0.890078	4377.72	0.893366	0	0	0	0	0	0	98	170	33.91	97	33.564	112	161	151	149	153.667	101	100	96	99	82
1	1	57	3	2	1	2340	45	105	2415	38.41	0.899	2.68632	13212.3	2.69461	2600	67	174	4002	39.64	1.031	3.88167	19091.4	3.88749	69	1587	1.19535	5879.16	1.19288	0	0	0	0	0	0	54	165	19.8347	54	19.8347	84	143	136	131	136.667	89	85	83	85.6667	82
1	1	56	3	2	2	1450	123	178	4094	94.22	1.366	2.99707	14740.7	3.00255	2300	224	515	11845	128.01	2.944	4.02344	19788.7	4.02469	337	7751	1.02637	5048.03	1.02214	0	0	0	0	0	0	65	168	23.03	64	22.6757	79	143	143	139	141.667	85	80	85	83.3333	82
1	0	60	3	3	2	2300	68	156	3588	39.43	0.907	3.9559	19456.5	3.96652	4300	38	163	3749	20.42	0.878	4.26993	21001	4.28012	7	161	0.314033	1544.53	0.313595	1	1	0	0	0	0	79	165	29.0174	78	28.6501	104	148	146	139	144.333	66	62	63	63.6667	71
1	0	52	3	3	2	2800	48	134	3082	25.39	0.711	4.33474	21319.8	4.34817	3600	29	104	2392	16.93	0.609	3.92775	19318.1	3.93975	-30	-690	-0.406989	-2001.72	-0.408417	0	1	0	0	0	0	64.5	148	29.4467	65	29.6749	89	141	141	133	138.333	86	82	79	82.3333	87
1	0	64	4	4	3	1680	34	57	1311	48.28	0.811	1.61652	7950.63	1.61972	1500	82	123	2829	73.45	1.102	2.56715	12626.2	2.56773	66	1518	0.950628	4675.53	0.948015	0	0	0	0	0	0	70.2	150	31.2	68	30.2222	97	142	142	136	140	81	79	75	78.3333	75
1	0	56	3	2	2	2980	44	131	3013	30.59	0.912	3.30373	16248.9	3.30827	2200	67	147	3381	27.81	0.612	5.52451	27171.5	5.54117	16	368	2.22078	10922.6	2.2329	1	1	0	0	0	0	74.5	150	33.1111	75	33.3333	102	143	144	135	140.667	75	72	70	72.3333	78
1	0	64	4	2	1	2340	24	56	1288	39.84	0.932	1.38197	6797.04	1.38554	1800	36	65	1495	43.3	0.779	1.91913	9438.95	1.91224	9	207	0.537153	2641.91	0.526698	0	1	0	0	0	0	57.8	156	23.7508	56.6	23.2577	84	110	98	95	101	70	64	66	66.6667	80
1	0	68	4	2	1	2440	49	120	2760	35.23	0.507	5.44379	26774.5	3.19898	2900	51	148	3404	29.53	0.856	3.97664	19558.5	3.97223	28	644	-1.46715	-7215.97	0.773253	1	1	0	0	0	0	56	150	24.8889	56	24.8889	92	159	152	141	150.667	88	90	83	87	82
1	0	66	4	2	1	3800	32	122	2806	21.93	0.833	3.36855	16567.7	3.35613	2700	30	81	1863	24.04	0.649	2.87057	14118.5	2.87022	-41	-943	-0.497977	-2449.23	-0.485917	0	0	0	0	0	0	53.1	146	24.9109	53	24.864	84	139	132	131	134	86	80	82	82.6667	78
1	0	69	4	2	2	1540	100	154	3542	76.38	1.176	3.0119	14813.6	3.01126	1900	33	63	1449	34.47	0.655	2.21221	10880.5	2.20191	-91	-2093	-0.799691	-3933.16	-0.809345	0	1	0	0	0	0	57	150	25.3333	53	23.5556	90	145	161	137	147.667	79	85	77	80.3333	77
1	1	68	4	2	1	590	69	41	943	72.37	0.427	2.20843	10861.8	2.1929	1700	86	146	3358	79.56	1.353	2.48189	12206.8	2.48617	105	2415	0.273461	1344.98	0.293276	0	1	0	1	0	0	70	170	24.2215	63	21.7993	80	131	128	127	128.667	76	77	80	77.6667	78
1	0	60	3	2	2	1520	97	147	3381	109.59	1.666	2.02941	9981.37	2.03577	2100	64	134	3082	64.3	1.35	2.28296	11228.4	2.28927	-13	-299	0.253551	1247.05	0.253499	0	0	0	0	0	0	76	155	31.6337	79	32.8824	102	166	156	157	159.667	101	108	113	107.333	87
1	0	57	3	2	2	1600	82	131	3013	48.83	0.781	3.85787	18974.4	3.86238	2700	59	159	3657	35.08	0.947	3.86167	18993.1	3.8683	28	644	0.00379391	18.6598	0.00592134	0	0	0	0	0	0	52	145	24.7325	50	23.7812	82	112	108	109	109.667	72	72	70	71.3333	62
1	0	62	4	2	2	2110	78	165	3795	45.23	0.954	3.97799	19565.2	3.96639	1500	86	129	2967	67.7	1.016	2.92028	14363	2.92171	-36	-828	-1.05771	-5202.2	-1.04468	0	1	0	0	0	0	54	149	24.3232	50	22.5215	78	152	145	143	146.667	92	90	88	90	80
1	0	62	4	3	2	1980	79	156	3588	42.81	0.848	4.23113	20810.2	4.24434	1600	147	235	5405	46.94	0.751	7.19707	35397.8	7.20281	79	1817	2.96594	14587.5	2.95848	0	1	0	0	1	0	61	147	28.229	60	27.7662	82	140	123	119	127.333	86	76	76	79.3333	78
1	0	63	4	2	2	1720	102	175	4025	114.94	1.977	2.03591	10013.3	2.04106	900	139	125	2875	114.37	1.029	2.79397	13741.8	2.79531	-50	-1150	0.758062	3728.42	0.754249	1	0	0	0	0	0	65	150	28.8889	65	28.8889	89	153	154	129	145.333	108	110	90	102.667	79
1	0	66	4	2	1	590	55	32	736	71.25	0.42	1.75238	8618.83	1.77544	1100	118	130	2990	82.11	0.903	3.31118	16285.6	3.30532	98	2254	1.5588	7666.75	1.52988	0	1	0	0	0	0	55	146	25.8022	55	25.8022	82	174	156	147	159	80	75	78	77.6667	68
1	0	68	4	2	2	680	62	42	966	90.8	0.617	1.56564	7700.37	1.57048	1000	31	31	713	70.88	0.709	1.00564	4946.1	1.00593	-11	-253	-0.559998	-2754.27	-0.564559	0	1	0	0	0	0	60	160	23.4375	60	23.4375	101	137	150	146	144.333	77	82	80	79.6667	70
1	1	68	4	2	2	2330	90	210	4830	65.44	1.525	3.16721	15577.5	3.1632	1700	78	133	3059	64.27	1.093	2.79872	13765.1	2.79135	-77	-1771	-0.368494	-1812.38	-0.371854	0	1	0	0	0	0	77	170	26.6436	78	26.9896	84	116	139	127	127.333	77	86	80	81	80
1	0	66	4	2	1	1740	92	160	3680	37.46	0.652	5.64417	27760	5.64869	1300	74	96	2208	59.8	0.777	2.8417	13976.5	2.84615	-64	-1472	-2.80247	-13783.6	-2.80254	1	1	0	0	0	0	76	160	29.6875	77	30.0781	105	151	133	138	140.667	81	85	78	81.3333	78
1	0	62	4	2	2	1000	152	152	3496	113.64	1.136	3.07746	15136.1	3.07638	1300	85	111	2553	79.69	1.036	2.46429	12120.2	2.45326	-41	-943	-0.613179	-3015.83	-0.623125	1	1	0	0	0	0	64	153	27.3399	65	27.7671	99	122	118	118	119.333	77	75	76	76	82
1	1	60	3	2	2	1600	204	326	7498	195.18	3.123	2.4009	11808.5	2.40393	1200	113	136	3128	77.96	0.936	3.34188	16436.6	3.33376	-190	-4370	0.940984	4628.09	0.929826	0	0	0	0	0	0	88	160	34.375	90	35.1562	114	138	129	118	128.333	73	77	70	73.3333	78
1	1	69	4	2	2	1920	71	136	3128	66.05	1.268	2.46688	12133	2.47237	1500	55	83	1909	57.78	0.867	2.20185	10829.5	2.18934	-53	-1219	-0.265032	-1303.52	-0.283031	0	0	0	0	0	1	77	164	28.6288	75	27.8852	86	176	140	132	149.333	72	70	82	74.6667	89
1	0	50	3	2	2	690	183	126	2898	83.17	0.574	5.04878	24831.7	5.06072	1300	206	268	6164	81.55	1.06	5.81509	28600.7	5.80993	142	3266	0.766314	3769	0.749214	0	0	0	0	0	0	78.1	150	34.7111	78	34.6667	98	195	180	177	184	117	113	109	113	87
1	0	69	4	2	1	1640	37	61	1403	27.01	0.443	3.16704	15576.6	3.15068	2000	52	104	2392	39.64	0.793	3.01639	14835.7	3.01715	43	989	-0.150649	-740.948	-0.133531	1	0	0	0	0	0	54	160	21.0937	54	21.0937	91	139	135	132	135.333	73	73	70	72	74
1	0	58	3	2	2	1230	105	129	2967	68.96	0.848	3.49882	17208.4	3.50203	1400	154	216	4968	95.31	1.334	3.72414	18316.6	3.71629	87	2001	0.225317	1108.19	0.214264	0	0	0	0	0	0	54	150	24	52	23.1111	81	159	146	133	146	88	82	81	83.6667	75
1	0	65	4	2	2	1060	131	139	3197	64.1	0.679	4.70839	23157.6	4.70047	1800	91	164	3772	57.52	1.035	3.64444	17924.7	3.63873	25	575	-1.06395	-5232.89	-1.06173	0	1	0	0	0	0	48	155	19.9792	47	19.563	74	141	139	137	139	78	71	67	72	64
1	0	54	3	2	2	1820	64	116	2668	33.15	0.603	4.42454	21761.5	4.44042	4100	28	115	2645	26.51	1.087	2.4333	11967.8	2.42927	-1	-23	-1.99124	-9793.63	-2.01115	0	1	0	0	0	0	51	150	22.6667	51	22.6667	79	138	132	133	134.333	88	76	76	80	82
1	1	60	3	2	2	980	125	123	2829	125.73	1.232	2.29627	11293.9	2.28665	1700	54	92	2116	79.78	1.356	1.56047	7674.96	1.55678	-31	-713	-0.735794	-3618.9	-0.729865	0	0	0	0	0	0	46	163	17.3134	47	17.6898	73	149	137	138	141.333	83	76	76	78.3333	69
1	1	69	4	2	1	1520	87	132	3036	44.53	0.677	4.48449	22056.3	4.4936	1400	117	164	3772	58.15	0.814	4.63391	22791.2	4.62769	32	736	0.149416	734.882	0.134087	0	1	0	0	0	0	62	160	24.2187	63	24.6094	89	148	135	141	141.333	102	98	103	101	83
1	1	62	4	2	2	1150	41	47	1081	56.58	0.651	1.66052	8167.04	1.66667	1500	151	227	5221	143.5	2.153	2.42499	11927	2.42021	180	4140	0.764466	3759.92	0.753542	0	1	0	0	0	0	73	165	26.8136	76	27.9155	92	135	138	137	136.667	84	83	84	83.6667	80
1	1	50	3	2	2	2440	99	242	5566	72.26	1.763	3.15712	15527.8	3.15112	2000	86	172	3956	106.87	2.137	1.85119	9104.83	1.85085	-70	-1610	-1.30593	-6423	-1.30027	0	1	0	0	0	0	73	170	25.2595	73	25.2595	89	140	136	136	137.333	90	79	80	83	74
1	0	70	4	2	2	780	158	123	2829	62.67	0.489	5.78528	28454	5.79863	1400	163	228	5244	105	1.47	3.56735	17545.5	3.57048	105	2415	-2.21793	-10908.6	-2.22815	0	1	0	0	0	0	68	158	27.2392	67	26.8386	95	141	139	134	138	79	80	78	79	69
1	0	63	4	2	2	2190	65	142	3266	47.09	1.031	3.1678	15580.4	3.17477	1500	53	80	1840	66.6	0.999	1.84184	9058.83	1.83033	-62	-1426	-1.32596	-6521.52	-1.34444	0	1	0	0	0	0	49	159	19.3821	49	19.3821	76	132	134	137	134.333	79	80	77	78.6667	69
1	0	53	3	2	2	860	158	136	3128	109.38	0.941	3.32412	16349.2	3.32236	2600	136	354	8142	58.06	1.51	5.39205	26520	5.38753	218	5014	2.06793	10170.8	2.06517	0	1	0	0	0	0	75	150	33.3333	75	33.3333	85	153	138	137	142.667	96	92	93	93.6667	89
1	0	39	2	4	2	2560	37	95	2185	35.5	0.909	2.40374	11822.4	2.39718	1700	58	99	2277	53.55	0.91	2.5022	12306.7	2.49113	4	92	0.0984574	484.249	0.0939467	0	1	0	0	0	0	55	152	23.8054	54	23.3726	81	136	133	133	134	85	82	74	80.3333	80
1	1	53	3	2	2	2000	121	242	5566	70.37	1.407	3.95593	19456.7	3.95481	2600	145	377	8671	66.3	1.724	5.02958	24737.3	5.03017	135	3105	1.07365	5280.58	1.07536	0	1	0	0	0	0	75	160	29.2969	72	28.125	84	132	132	131	131.667	83	84	82	83	78
1	0	51	3	2	2	1300	129	168	3864	150.94	1.962	1.96942	9686.3	1.96568	1300	26	34	782	82.74	1.076	0.726766	3574.49	0.722746	-134	-3082	-1.24265	-6111.81	-1.24294	0	1	0	0	0	0	52	150	23.1111	52	23.1111	70	154	151	149	151.333	92	90	80	87.3333	75
1	0	37	2	2	2	1165	222	259	5957	123.53	1.439	4.13968	20360.4	4.13341	3100	39	121	2783	69.73	2.162	1.28723	6331.07	1.28639	-138	-3174	-2.85245	-14029.3	-2.84702	1	0	0	0	0	0	83	160	32.4219	82	32.0312	100	141	139	132	137.333	72	80	88	80	96
1	0	43	2	3	1	1400	133	186	4278	68.55	0.96	4.45625	21917.4	4.46244	1600	129	206	4738	70.65	1.13	4.19292	20622.3	4.19958	20	460	-0.26333	-1295.15	-0.262861	1	1	0	0	0	0	65	140	33.1633	65	33.1633	99	151	137	132	140	91	91	92	91.3333	81
1	0	60	3	3	2	640	205	131	3013	135.19	0.865	3.48324	17131.8	3.48768	1800	135	243	5589	77.1	1.388	4.02666	19804.5	4.02724	112	2576	0.54342	2672.73	0.539553	0	0	0	0	0	0	77	150	34.2222	75	33.3333	77	147	138	137	140.667	77	72	74	74.3333	93
1	0	67	4	2	1	1830	59	108	2484	48.01	0.879	2.82594	13899	2.82649	2100	30	63	1449	32.59	0.684	2.11842	10419.1	2.11721	-45	-1035	-0.707518	-3479.82	-0.709281	0	1	0	0	0	0	50	150	22.2222	50	22.2222	78	142	137	142	140.333	87	88	85	86.6667	83
1	0	50	3	2	2	2430	110	267	6141	40.35	0.981	6.25994	30788.6	6.27014	2000	94	188	4324	61.35	1.227	3.52404	17332.5	3.52404	-79	-1817	-2.7359	-13456.1	-2.74609	1	1	0	0	0	0	62	148	28.3053	61	27.8488	95	140	135	133	136	83	72	64	73	86
1	0	55	3	2	2	4330	21	91	2093	17.2	0.745	2.8094	13817.6	2.80814	2700	70	189	4347	26.62	0.719	6.0459	29735.9	6.04808	98	2254	3.2365	15918.3	3.23994	0	0	0	0	0	0	50.7	158	20.3092	51	20.4294	71	147	141	135	141	84	75	74	77.6667	72
1	0	54	3	2	2	3260	68	222	5106	40.65	1.325	3.85358	18953.3	3.84748	3500	59	207	4761	32.73	1.146	4.15445	20433.1	4.14604	-15	-345	0.300865	1479.76	0.298565	1	1	0	0	0	0	69.5	160	27.1484	70	27.3437	83	142	137	131	136.667	90	83	85	86	74
1	0	57	3	2	2	760	140	106	2438	142.33	1.082	2.25323	11082.2	2.26235	600	155	93	2139	231.66	1.390	1.53885	7568.61	1.53889	-13	-299	-0.714386	-3513.6	-0.723455	0	0	0	0	0	0	64	160	25	64	25	87	149	142	139	143.333	81	80	76	79	68
1	0	52	3	2	2	1250	149	186	4278	82.55	1.032	4.14535	20388.3	4.15142	1175	220	259	5957	126.92	1.491	3.99531	19650.3	3.98676	73	1679	-0.150044	-737.968	-0.16466	0	0	0	0	0	0	51.1	162	19.4711	52	19.8141	82	146	149	161	152	104	99	107	103.333	96
1	1	69	4	2	2	1300	134	174	4002	118.04	1.535	2.60717	12823	2.61098	1150	100	115	2645	147.83	1.700	1.55588	7652.38	1.55584	-59	-1357	-1.05128	-5170.59	-1.05514	0	1	0	0	0	0	64	159	25.3155	64	25.3155	93	131	133	128	130.667	68	65	63	65.3333	70
1	0	52	3	2	2	1900	63	120	2760	46.75	0.888	3.10811	15286.8	3.09947	1320	83	110	2530	53.56	0.707	3.5785	17600.3	3.56423	-10	-230	0.470393	2313.56	0.464762	0	0	0	0	0	0	53.2	150	23.6444	54	24	80	147	146	138	143.667	69	65	62	65.3333	70
1	1	69	4	2	2	2100	131	275	6325	78.11	1.64	3.85671	18968.7	3.85738	3150	67	211	4853	54.73	1.724	2.81497	13845	2.81564	-64	-1472	-1.04174	-5123.66	-1.04174	0	1	0	0	0	0	82.1	167	29.4381	83	29.7608	102	144	135	129	136	83	77	77	79	82
1	0	70	4	1	1	3900	43	168	3864	20.59	0.803	4.81196	23666.9	4.8033	1830	66	121	2783	42.38	0.776	3.58634	17638.9	3.58188	-47	-1081	-1.22561	-6028.01	-1.22142	0	1	0	0	0	0	38.5	145	18.3115	38	18.0737	80	148	140	135	141	66	67	64	65.6667	53
1	0	55	3	2	2	2710	85	230	5290	43.86	1.189	4.44912	21882.3	4.45736	1625	128	208	4784	78.91	1.282	3.73167	18353.7	3.73083	-22	-506	-0.717448	-3528.66	-0.726532	1	1	0	0	0	0	98.3	165	36.1065	99	36.3636	110	148	135	130	137.667	82	75	72	76.3333	81
1	0	65	4	1	1	4650	59	274	6302	25.38	1.18	5.34068	26267.4	5.34673	3925	35	137	3151	26.49	1.040	3.02981	14901.7	3.03888	-137	-3151	-2.31087	-11365.7	-2.30785	1	1	0	0	0	0	63.7	157	25.8428	64	25.9645	96	138	136	137	137	83	79	81	81	79
1	1	70	4	1	1	3900	54	211	4853	33.75	1.316	3.68769	18137.4	3.68	2705	39	105	2415	41.84	1.132	2.13339	10492.8	2.14388	-106	-2438	-1.5543	-7644.59	-1.53612	1	1	0	1	0	0	64.8	175	21.1592	65	21.2245	88	150	145	142	145.667	73	70	67	70	67
1	0	55	3	3	1	2600	42	109	2507	25.03	0.651	3.851	18940.6	3.85937	3150	25	79	1817	21.93	0.691	2.62952	12932.9	2.62198	-30	-690	-1.22148	-6007.65	-1.23739	0	1	0	0	0	0	52.4	150	23.2889	53	23.5556	76	142	133	122	132.333	79	76	71	75.3333	82
1	0	69	4	2	1	2520	38	96	2208	17.59	0.419	5.26969	25918.2	4.96873	1880	29	55	1265	24.42	0.459	2.75599	13554.9	2.73137	-41	-943	-2.5137	-12363.3	-2.23736	0	1	1	0	0	0	47.5	145	22.5922	48	22.83	87	136	127	129	130.667	55	55	56	55.3333	62
1	0	50	3	2	2	2020	40	81	1863	41	0.828	2.25	11066.3	2.2439	2380	68	162	3726	38	0.904	4.12168	20271.9	4.11579	81	1863	1.87168	9205.59	1.87189	0	0	0	0	0	0	71.6	155	29.8023	72	29.9688	86	148	141	136	141.667	80	75	72	75.6667	67
1	1	69	4	3	2	1260	106	134	3082	111.48	1.405	2.19359	10788.9	2.18694	2545	160	407	9361	60.49	1.539	6.08252	29916	6.08365	273	6279	3.88893	19127.1	3.89671	0	0	0	0	0	0	71	170	24.5675	71	24.5675	90	130	129	125	128	71	69	80	73.3333	81
1	1	70	4	2	2	1360	25	34	782	23.45	0.319	2.45141	12056.9	2.45203	1245	105	131	3013	75.53	0.940	3.20532	15764.9	3.19741	97	2231	0.753908	3707.99	0.745379	0	0	0	0	0	0	55	160	21.4844	55	21.4844	86	147	137	135	139.667	73	65	65	67.6667	67
1	0	54	3	2	1	1000	252	252	5796	148.47	1.485	3.90303	19196.5	3.90382	1625	145	236	5428	138.78	2.255	2.4071	11839	2.40308	-16	-368	-1.49593	-7357.54	-1.50073	0	1	0	0	0	0	84	164	31.2314	84	31.2314	97	140	148	149	145.667	99	90	96	95	80
1	0	69	4	2	1	1540	36	55	1265	26.95	0.415	3.04819	14992.1	3.07236	1120	42	47	1081	64.91	0.727	1.48693	7313.26	1.48821	-8	-184	-1.56126	-7678.83	-1.58414	0	1	0	0	0	0	48.8	150	21.6889	49	21.7778	81	139	140	133	137.333	56	61	63	60	84
1	0	36	2	3	1	3720	43	160	3680	24.94	0.928	3.96552	19503.8	3.96552	2650	49	130	2990	53.11	1.407	2.12509	10451.9	2.12201	-30	-690	-1.84043	-9051.88	-1.84351	0	0	0	0	0	0	81	164	30.116	81	30.116	90	166	167	139	157.333	116	118	95	109.667	108
1	0	48	3	2	2	2550	127	324	7452	41.58	1.06	7.03019	34577	7.02501	3250	80	260	5980	38.74	1.259	4.7498	23361.2	4.74961	-64	-1472	-2.28039	-11215.8	-2.2754	0	0	0	0	0	0	90.1	152.5	38.7423	85.5	36.7643	109	158	146	146	150	101	94	92	95.6667	76
1	1	50	3	3	2	2110	85	179	4117	76.44	1.613	2.55239	12553.5	2.55756	1100	69	76	1748	179.29	1.972	0.88641	4359.68	0.885158	-103	-2369	-1.66598	-8193.87	-1.6724	0	0	0	0	0	0	78.1	166	28.3423	78.4	28.4512	106	163	159	167	163	105	105	101	103.667	96
1	0	53	3	2	1	1260	61	77	1771	69.6	0.877	2.01938	9932.05	2.0158	1600	20	32	736	72.58	1.161	0.633936	3117.92	0.633783	-45	-1035	-1.38545	-6814.13	-1.38202	1	1	0	0	0	0	55.7	154	23.4863	55.1	23.2333	91	130	136	133	133	92	82	80	84.6667	85
1	0	55	3	2	1	3200	96	307	7061	45.88	1.468	4.80995	23657	4.81255	3250	58	189	4347	31.72	1.031	4.21629	20737.2	4.20555	-118	-2714	-0.593651	-2919.78	-0.607006	0	0	0	0	0	0	71	157	28.8044	68.8	27.9119	95	161	154	160	158.333	82	89	82	84.3333	85
1	0	56	3	2	2	1090	103	112	2576	79.94	0.871	2.95752	14546.1	2.96347	1250	107	134	3082	80.19	1.002	3.07585	15128.1	3.06896	22	506	0.118328	581.98	0.105489	0	1	0	0	0	0	52.9	155	22.0187	53.5	22.2685	90	133	132	133	132.667	83	73	79	78.3333	66
1	0	58	3	2	2	840	127	107	2461	69.07	0.58	4.2431	20869.1	4.22904	1150	62	71	1633	94.65	1.088	1.50092	7382.05	1.5066	-36	-828	-2.74218	-13487	-2.72244	1	1	0	0	0	0	42.8	145	20.3567	38.8	18.4542	77	131	135	133	133	81	76	80	79	78
1	0	59	3	2	2	1180	219	258	5934	84.38	1	5.934	29185.5	5.96942	2150	145	312	7176	55.89	1.202	5.97005	29362.8	5.96708	54	1242	0.0360499	177.306	-0.00234584	0	0	0	0	0	0	59.5	154.7	24.862	61.7	25.7813	80	137	132	139	136	67	60	62	63	93
1	0	60	3	1	2	3580	94	337	7751	27.72	0.992	7.81351	38429.6	7.79942	1250	64	80	1840	43.73	0.547	3.3638	16544.4	3.36611	-257	-5911	-4.44971	-21885.2	-4.43331	1	1	0	0	0	0	55.1	147	25.4986	54.9	25.4061	86	130	132	132	131.333	71	72	73	72	71
1	1	61	4	2	1	820	115	94	2162	59.22	0.486	4.44856	21879.6	4.4664	3100	111	344	7912	136.25	4.224	1.87311	9212.6	1.87376	250	5750	-2.57545	-12667	-2.59264	0	1	0	0	0	0	56	168	19.8413	64	22.6757	89	134	138	134	135.333	66	65	65	65.3333	76
1	0	61	4	2	2	3080	54	166	3818	22.99	0.708	5.39266	26523	5.40235	1450	48	70	1610	24.91	0.361	4.45983	21935	4.43196	-96	-2208	-0.932822	-4587.95	-0.970394	0	1	0	0	0	0	55.9	144	26.9579	55.4	26.7168	81	152	153	148	151	80	77	77	78	80
1	0	61	4	1	1	1370	57	78	1794	23.68	0.324	5.53704	27233.1	5.53632	1450	58	84	1932	29.97	0.435	4.44138	21844.3	4.45112	6	138	-1.09566	-5388.83	-1.0852	1	1	0	0	0	0	49	155	20.3954	48	19.9792	81	130	138	132	133.333	79	77	77	77.6667	78
1	0	62	4	2	1	3380	37	125	2875	28.44	0.961	2.99168	14714.1	2.99226	3100	20	62	1426	27.36	0.848	1.6816	8270.72	1.68129	-63	-1449	-1.31007	-6443.4	-1.31098	1	1	0	0	0	0	74.6	156	30.6542	73.5	30.2022	103	136	130	138	134.667	88	85	88	87	79
1	0	62	4	2	1	1000	85	85	1955	99.46	0.995	1.96482	9663.7	1.96561	1600	25	40	920	46.37	0.742	1.23989	6098.23	1.24003	-45	-1035	-0.724932	-3565.47	-0.725588	0	1	0	0	0	0	70	160	27.3437	65	25.3906	96	146	139	131	138.667	70	68	69	69	71
1	0	62	4	1	1	1113	97	108	2484	51.48	0.573	4.33508	21321.5	4.33372	1350	137	185	4255	59.63	0.805	5.28571	25997	5.28425	77	1771	0.950636	4675.56	0.950531	1	1	0	0	0	0	50.5	145	24.019	49.3	23.4483	83	146	139	131	138.667	70	68	69	69	66
1	0	63	4	2	2	1500	118	177	4071	76.4	1.146	3.55236	17471.7	3.55236	2050	79	162	3726	49.69	1.019	3.65653	17984.1	3.65667	-15	-345	0.10417	512.345	0.104315	1	1	0	0	0	0	52.6	144.5	25.1913	54.2	25.9575	84	135	135	135	135	67	68	70	68.3333	69
1	0	64	4	2	1	2820	47	133	3059	52.19	1.472	2.07812	10221	2.07128	3150	50	158	3634	30.19	0.951	3.82124	18794.2	3.80921	25	575	1.74312	8573.26	1.73793	0	0	0	0	0	0	83	160	32.4219	83.5	32.6172	105	170	153	154	159	81	77	75	77.6667	71
1	0	66	4	2	1	3310	80	265	6095	28.39	0.94	6.48404	31890.8	6.48116	2150	38	82	1886	29.22	0.628	3.00318	14770.7	2.9911	-183	-4209	-3.48086	-17120.1	-3.49005	0	1	0	0	0	0	70.3	154	29.6424	71.1	29.9798	94	137	131	138	135.333	74	73	75	74	69
1	0	69	4	2	1	3740	20	75	1725	26.29	0.983	1.75483	8630.89	1.74971	3750	31	116	2668	28.78	1.079	2.47266	12161.4	2.47741	41	943	0.717828	3530.53	0.7277	0	0	0	0	0	0	72.3	152	31.2933	72.8	31.5097	92	174	159	165	166	88	86	81	85	77
1	1	65	4	2	2	2610	76	198	4554	49.85	1.301	3.50038	17216.1	3.50652	2600	87	226	5198	55.66	1.447	3.59226	17668	3.59504	28	644	0.0918755	451.876	0.0885218	1	0	0	0	0	0	62.2	150	27.6444	62	27.5556	94	161	172	160	164.333	93	91	90	91.3333	88
1	1	62	4	2	2	620	112	69	1587	192.77	1.195	1.32803	6531.74	1.33631	1000	130	130	2990	175.28	1.753	1.70565	8388.98	1.70584	61	1403	0.377614	1857.24	0.369535	0	0	0	0	0	0	59	161	22.7615	52.2	20.1381	71	145	141	140	142	95	97	90	94	73
1	1	63	4	1	2	1200	164	197	4531	123.54	1.482	3.05735	15037.2	3.05326	1100	209	230	5290	162.97	1.793	2.95036	14510.9	2.94962	33	759	-0.106992	-526.227	-0.103639	1	1	0	0	0	0	72	160	28.125	75	29.2969	108	154	149	145	149.333	90	94	90	91.3333	89
1	1	67	4	2	2	1370	133	182	4186	114.75	1.572	2.66285	13096.8	2.6658	1600	130	208	4784	103.06	1.649	2.90115	14268.9	2.90122	26	598	0.238302	1172.06	0.235427	0	0	0	0	0	0	70	160	27.3437	70	27.3437	92	158	156	150	154.667	96	95	90	93.6667	88
1	1	45	2	3	2	1560	64	100	2300	104.32	1.627	1.41364	6952.81	1.41104	1700	106	180	4140	118.1	2.008	2.06175	10140.4	2.06435	80	1840	0.648108	3187.63	0.653309	0	1	0	0	0	0	87	165	31.9559	80	29.3848	104	143	135	130	136	98	83	80	87	88
1	1	65	4	3	2	4460	64	285	6555	50.22	2.24	2.92634	14392.8	2.9311	2100	106	223	5129	78.52	1.649	3.11037	15297.9	3.10494	-62	-1426	0.184031	905.128	0.173838	0	0	0	0	0	0	68	165	24.977	62	22.7732	92	182	178	170	176.667	105	96	95	98.6667	90
1	1	60	3	2	2	2150	164	353	8119	64.1	1.378	5.89187	28978.3	5.88456	1800	70	126	2898	101.91	1.834	1.58015	7771.75	1.57983	-227	-5221	-4.31172	-21206.6	-4.30473	1	1	0	0	0	0	84	158	33.6485	85	34.049	104	168	196	180	181.333	100	113	102	105	81
1	1	66	4	2	2	750	237	178	4094	127.15	0.954	4.2914	21106.7	4.28706	4200	52	218	5014	16.38	0.688	7.28779	35843.9	7.30159	40	920	2.99639	14737.3	3.01452	0	1	0	0	0	0	67	160	26.1719	63.2	24.6875	108	145	138	135	139.333	90	92	89	90.3333	88
1	1	63	4	3	3	1600	95	152	3496	84.03	1.344	2.60119	12793.6	2.60026	1800	95	171	3933	103.21	1.858	2.11679	10411.1	2.11704	19	437	-0.484398	-2382.44	-0.483219	0	1	0	0	0	0	60	167	21.5139	60	21.5139	82	158	165	155	159.333	100	98	90	96	92
1	0	61	4	2	2	720	134	96	2208	184.42	1.328	1.66265	8177.51	1.67119	1300	93	121	2783	128.56	1.671	1.66547	8191.37	1.66381	25	575	0.00281918	13.8657	-0.00737078	0	1	0	0	0	0	87	160	33.9844	87	33.9844	109	160	151	146	152.333	97	96	83	92	81
1	0	63	4	1	2	3160	66	209	4807	32.94	1.041	4.61768	22711.4	4.60838	3000	67	201	4623	25.6	0.768	6.01953	29606.2	6.01953	-8	-184	1.40186	6894.83	1.41115	0	1	0	0	0	0	51.2	151	22.4552	52	22.806	88	146	143	134	141	86	73	74	77.6667	72
1	0	54	3	2	2	1320	160	211	4853	71.27	0.941	5.15728	25365.3	5.16346	1200	166	199	4577	107.84	1.294	3.53709	17396.7	3.54043	-12	-276	-1.62019	-7968.65	-1.62303	1	1	0	0	0	0	59.5	158	23.8343	58.2	23.3136	89	145	158	130	144.333	70	68	65	67.6667	93
1	0	55	3	3	2	1420	124	176	4048	61.03	0.867	4.66897	22963.7	4.67311	1700	73	124	2852	77.5	1.318	2.16388	10642.8	2.16645	-52	-1196	-2.50509	-12320.9	-2.50666	0	0	0	0	0	0	66.9	150	29.7333	65.5	29.1111	96	154	170	160	161.333	91	93	90	91.3333	85
1	0	51	3	3	2	1100	138	152	3496	92.7	1.02	3.42745	16857.4	3.42395	1200	86	103	2369	93.06	1.117	2.12086	10431.1	2.12551	-49	-1127	-1.30659	-6426.28	-1.29844	0	1	0	0	0	0	60	155	24.974	60	24.974	88	140	142	141	141	90	101	80	90.3333	90
1	0	63	4	1	1	2520	73	184	4232	23.06	0.581	7.28399	35825.3	7.28101	2200	49	108	2484	32.26	0.710	3.49859	17207.3	3.49349	-76	-1748	-3.7854	-18617.9	-3.78752	1	1	0	0	0	0	51	150	22.6667	50.5	22.4444	89	135	132	133	133.333	76	68	70	71.3333	73
1	0	67	4	1	1	1510	57	86	1978	46.29	0.699	2.82976	13917.7	2.83215	1300	50	65	1495	60.46	0.786	1.90204	9354.89	1.90208	-21	-483	-0.927721	-4562.86	-0.930061	0	0	0	0	0	0	50	150	22.2222	51	22.6667	89	137	136	130	134.333	80	76	75	77	87
1	0	52	3	3	2	2010	74	149	3427	52.57	1.057	3.24219	15946.3	3.23759	2700	41	111	2553	46.08	1.244	2.05225	10093.7	2.04644	-38	-874	-1.18994	-5852.57	-1.19115	0	0	0	0	0	0	75	160	29.2969	75.7	29.5703	103	148	136	131	138.333	83	76	70	76.3333	73
1	0	56	3	2	2	1780	124	221	5083	55.99	0.997	5.09829	25075.2	5.09377	1200	107	128	2944	63.34	0.760	3.87368	19052.2	3.88538	-93	-2139	-1.22461	-6023.07	-1.20839	0	0	0	0	0	0	51	150	22.6667	51	22.6667	81	155	151	140	148.667	82	77	74	77.6667	68
1	0	65	4	2	2	3240	45	146	3358	20.27	0.657	5.11111	25138.3	5.10607	1500	56	84	1932	66.92	1.004	1.9243	9464.4	1.92469	-62	-1426	-3.18681	-15673.9	-3.18138	0	1	0	0	0	0	54.4	163	20.475	54.5	20.5126	92	155	150	136	147	95	97	84	92	64
1	1	66	4	2	2	1550	140	217	4991	73.3	1.136	4.39349	21608.7	4.39291	1200	146	175	4025	78.94	0.947	4.25026	20904.3	4.25386	-42	-966	-0.143222	-704.416	-0.139042	0	1	0	0	0	0	62.2	161	23.996	63	24.3046	90	133	139	135	135.667	94	85	84	87.6667	97
[truncated: 22 more columns]
